# Supplementary material for: Gelation Behaviour of Pluronic F127/Polysaccharide Systems Revealed via Thioflavin T Fluorescence
Source: Gels. 2023 Nov 30;9(12):939. doi: 10.3390/gels9120939 (PMC10742936; doi:10.3390/gels9120939)
Supplement: Supplementary file 1 [file gels-09-00939-s001.zip]

Archive with 1 entries (1 files):
- gels-2720928-supplementary.pdf
